# Supplementary material for: Overview of Systematic Reviews on Factors Related to the Structure and Functioning of Residential Long-Term Care Facilities for Older Adults
Source: Geriatrics (Basel). 2025 May 3;10(3):64. doi: 10.3390/geriatrics10030064 (PMC12101163; doi:10.3390/geriatrics10030064)
Supplement: Supplementary file 1 [file geriatrics-10-00064-s001.zip]

Archive with 1 entries (1 files):
- geriatrics-3475892-supplementary.pdf
